# Supplementary material for: #ChronicPain: Automated Building of a Chronic Pain Cohort from Twitter Using Machine Learning
Source: Health Data Sci. Author manuscript; Available in PMC 2024 Feb 8. (PMC10852024; doi:10.34133/hds.0078)
Supplement: supplement 2 — Supplementary material S2. IDs and labels for the training, development validation, and test sets. [file NIHMS1926164-supplement-supplement_2.zip]

Archive with 3 entries (3 files):
- dev.csv
- test.csv
- train.csv
