# Supplementary material for: #ChronicPain: Automated Building of a Chronic Pain Cohort from Twitter Using Machine Learning
Source: Health Data Sci. Author manuscript; Available in PMC 2024 Feb 8. (PMC10852024; doi:10.34133/hds.0078)
Supplement: supplement 2 — Supplementary material S2. IDs and labels for the training, development validation, and test sets. [file NIHMS1926164-supplement-supplement_2.zip › dev.csv]

tweet_id	label
1365360731055673345	0
1365571852245078018	1
1365710497903960066	0
1365783013674606598	0
1366344621786341381	0
1366399002854457344	1
1366525207628951553	0
1366682458863771648	1
1367475215471632389	0
1367532486868275206	0
1367701551410741250	0
1367752391177740288	0
1368183243468648465	1
1368194042647834624	1
1368305585058422786	0
1368387295343112194	0
1368587975165157377	1
1368859280770793472	0
1369107934874120200	0
1369619043846602755	0
1369675485144256512	0
1369862198747488258	0
1369933643284688897	1
1370203162800427008	1
1370240509130665993	0
1370275369610309632	0
1370417330849787904	0
1370526741802807296	0
1370601830196076544	0
1370811925433610240	0
1370970795556634625	0
1371272445747945472	0
1371413294217621504	0
1371414494799396868	0
1371446835122827269	0
1371645794814676995	0
1371946088979128325	0
1372169483163426820	0
1372239156357791747	0
1372346127270481923	0
1372480481896374273	0
1372620170884227084	0
1373451362793443330	0
1373672237371334660	0
1373741358469513217	0
1373923720306262016	0
1374005638527848451	0
1374064294099308544	0
1374329162681491466	1
1374342916903219204	0
1374428004093337600	0
1374429997134352386	0
1374514072117387272	0
1374642211476926464	0
1374725695008555008	0
1374727706454134792	0
1374759731420557319	0
1375089618182365189	0
1375120307778945029	0
1375153161497845763	0
1375198366108372993	0
1375322279551201282	0
1375383852387086340	0
1375508203090235397	0
1375583899464654848	1
1375916241706225668	0
1375969044352876545	0
1376019910271320066	0
1376190094529421321	0
1376195633980182532	1
1376221557698220034	0
1376473441847623680	0
1376597774779756546	0
1376760147561881601	0
1377004210038964224	0
1377272470655299590	0
1377299894579396615	0
1377305424437903364	0
1377561490035773440	0
1377776236244529152	0
1377954005461139458	0
1378023314849812480	0
1378027831377063938	0
1378148262381752324	1
1378355166202753026	0
1378590881427644422	1
1378798478751588355	0
1379043393939120130	0
1379044185337126914	0
1379069049288716290	0
1379074703822884866	1
1379095680887758853	0
1379116864140361734	0
1379147140417601536	0
1379175136696369155	0
1379288856382562305	0
1379414082185482240	0
1379480345637224451	0
1379517341311107081	0
1379521878243573775	0
1379691672737615873	0
1379734813884620801	0
1379742226494988289	0
1379757422336745474	0
1379757945408397316	0
1379772154997264384	0
1379783950445518851	1
1379802372575272967	0
1379802396172419077	0
1379812190560079882	0
1379817961079382023	1
1379823720907296769	0
1379825092025274368	0
1379852093775880207	0
1379871126726316043	0
1379927584482463748	1
1379936019819200515	0
1379998626378772488	0
1380064714307338241	0
1380226682666246144	0
1380392549635010561	0
1380621935864901632	0
1380634211518922752	0
1380670863285096450	0
1381070665311154177	0
1381258997777448965	0
1381513980288630787	1
1381532138865065986	0
1381675998178119683	0
1381729093100654593	0
1382061215279644673	0
1382433247108403206	0
1382521583240151041	0
1382791592076017665	0
1382910712444563460	0
1383081863640670211	0
1383592569699852295	0
1383619341665464320	0
1383816434682265603	0
1383896921954131971	0
1384206607622443012	0
1384239389954301954	0
1384582689181798404	0
1384861161372356623	0
1384927424857653248	0
1384936219705069575	0
1385551480795586562	0
1385579855429963776	0
1385683235892461569	0
1386030880867733507	0
1386032508790263813	0
1386250621276274691	0
1386379620681986065	0
1386713442015498242	1
1386736005571547142	0
1386745139348000772	0
1386824734801899521	0
1387018787728371714	0
1387090463539318789	0
1387142763389538306	0
1387369236767465472	1
1387467018648047619	0
1387471676208820229	0
1387486713648488452	0
1387694239673356290	0
1387724605868158977	0
1387794306396786688	0
1387880390388498437	0
1388093862032334850	0
1388125748289019911	0
1388157120604950528	1
1388523512692891648	0
1389687327434313729	0
1389688699168903170	0
1389766957935775746	0
1389867704539099137	0
1389876823253823491	0
1390132635050160134	0
1390290445092204549	0
1390295037733376000	1
1390304201457029122	0
1390305599938781184	0
1390335877327511556	0
1390565988492587008	0
1390790246711939073	0
1391065979967447049	0
1391164142346715144	0
1391770493351510019	0
1391770586796470276	0
1391807751530106882	0
1391942068818219009	0
1392003940351365120	0
1392054641781841924	0
1392087466904010752	0
1392414379455430656	0
1392450691646607364	0
1392451652599250952	1
1392484987182718978	0
1392510159268810753	0
1392565673260355586	0
1392615145294024708	0
1392619889240645634	1
1392624260577902596	1
1392657550315868161	1
1392744825003429888	0
1392784093750992896	0
1393152881382117378	0
1393189591092445186	0
1393605475904757766	0
1393662633547497472	0
1393915265822433283	1
1394146414213664773	0
1394216360692092928	0
1394343001904844806	1
1394631363978940421	0
1394824014774759424	0
1394824810358878208	0
1395047351325270021	0
1395070710687612930	0
1395074266668965893	0
1395348820251365380	0
1395352058451009542	0
1395379305509703682	0
1395481390980898817	1
1395795595038793734	1
1396003941582770176	0
1396073555088089094	0
1396877197235920896	0
1396985116975632392	0
1397309421664063490	0
1397365636100132864	0
1397483298050486276	0
1397498679817347075	0
1397514009302159361	0
1397535698786217987	0
1397560656388186112	0
1397632221352140805	1
1397710505255518208	0
1397761858585649153	0
1397789089630502912	0
1397876996055633927	0
1397960759594950663	0
1397969232789450758	0
1397991090834264064	0
1398246840156536833	0
1398727116322217990	0
1398858865161256960	0
1398891292365570051	0
1399063253511180294	0
1399367776242970633	0
1399425730740621319	0
1399495312218148871	0
1399614193926541313	0
1399697330954280960	0
1399701885020409859	0
1399705382654775298	0
1399709063043338243	0
1399739800970743812	0
1399860846487015426	0
1399974330285629440	0
1400120912318509056	0
1400122126468796417	0
1400130077183127555	0
1400424776993226753	0
1400431679857115138	0
1400844963018067969	0
1400850033365458957	1
1400925168709652486	0
1401093412812738563	0
1401094011193077761	0
1401156471874801668	0
1401325275309281280	1
1401884986031099907	0
1401962252996071425	0
1401962499407237123	0
1401998639883599878	0
1402058544854282244	0
1402263942911643653	0
1402332103136755717	0
1402509051422969856	0
1402622761877524484	0
1402709652387811335	0
1403003031763910665	0
1403065070163304455	0
1403134130192228355	0
1403270542019399682	0
1403449454276059139	0
1404030982345441283	0
1404454119721648131	0
1404455114698412036	0
1404469736822480900	1
1404554992091111425	0
1404813960688418820	0
1404855101903323143	0
1405160997011087363	0
1405246392013148168	0
1405453998870700033	0
1405684650278756356	0
1405972532260442115	1
1406220490306433024	0
1406518939220283395	0
1406549563767414784	0
1406937443304095744	1
1407035920537296905	0
1407042898332459015	0
1407262086024073219	0
1407370818678579206	0
1407387190380961792	0
1407459581345816579	0
1407538261103423494	0
1407645859039297538	0
1407666355462017030	1
1407685318111809541	0
1408069518178488329	0
1408169334887923718	0
1408331975694241792	1
1408334241885261827	0
1408603758033055744	0
1445385345932070936	0
1445654281130967041	0
1445745235661709321	0
1446029046618497024	1
1446061630727524354	0
1446113086323105802	0
1446215014587805701	0
1446251187150286872	0
1446394009375625216	1
1446495569090912300	0
1447370146646040576	1
1447772799989436422	0
1447850013548187649	1
1448237597986369543	0
1448388179229384709	1
1448468650269175809	0
1448504599363690501	0
1448679062793244681	1
1448699488193949703	0
1448796544942096396	1
1448815550516404224	0
1448818153056841730	0
1449110332245348352	0
1449404370223697924	0
1449409865621901312	0
1449881335581974530	0
1450052181630070791	0
1450107359871705106	0
1450358806475591690	0
1450440976934350848	1
1450838936163659784	0
1451037112254431234	1
1451585784960724996	0
1451699970864730119	0
1451760325959852037	0
1451895178956980230	0
1452596328740044802	0
1452643179103141889	0
1452708022866821126	1
1452727053384622087	0
1452960769176268809	0
1453001234848362506	0
1453056889944674306	0
1453519395540582401	0
1453826623028006915	0
1454068320135569416	1
1454093424387313666	0
1454095573691375616	0
1454169814973431813	1
1454625318610915329	0
1454772649683529728	1
1455112426576220167	0
1455189692022857739	0
1455209661452357632	0
1455580469433540609	0
1455580853761978372	0
1456014805224103939	0
1456015329545449472	0
1456056138592571396	0
1456077650653503490	1
1456307173030612992	1
1456585345580081165	0
1456673420477874180	0
1457282222856286211	1
1457437716430434310	0
1457696167987449859	0
1457699472243298308	0
1457732072374775811	1
1457784210425462793	0
1457792635612000262	0
1457988876023238659	0
1458062460204818433	0
1458087353239674885	0
1458215372172275715	0
1458217152499134472	0
1458307618737467399	1
1458366340142620678	0
1458424571560964096	0
1458434276618342401	0
1458494668077879298	0
1458537300757975048	1
1458598087526547459	0
1458636146376851457	0
1458672436501614592	0
1458768274745741314	0
1458900436648292380	0
1459151581719498754	0
1459328883728261121	0
1459632946760015872	0
1459639394260983809	0
1459845786573828099	0
1459949825873612802	0
1460046148899688451	0
1460090219928170500	0
1460210430396313600	0
1460265618809237514	0
1460650564451278852	0
1460657712807743490	0
1460662553533722629	0
1460671278508040195	0
1460728574042906630	0
1460973350239490053	0
1460998813624242185	0
1461041747824365574	0
1461062103276609544	0
1461065002060681218	0
1461069167164071943	1
1461075496767311872	1
1461075687725404160	0
1461173341813936129	0
1461325824855052293	0
1461349393693429761	0
1461417585090650113	0
1461431561946025989	0
1461642925193011200	0
1462881102520111106	0
1463069920938315779	0
1463137794231054340	0
1463273920287715333	0
1463522880826843148	0
1463681347034230786	0
1463836374138765315	0
1463841947580313600	0
1463862640707612676	0
1463953714394419201	0
1463961139377852420	0
1464192200951185432	0
1464254630670467075	0
1464407384512778242	0
1465556681979482113	0
1465702880237613075	0
1465723083541598209	0
1465785215142477829	0
1465892271816069122	0
1465907131098537989	0
1465986411388153863	0
1466098643539214340	0
1466119042880708610	0
1466543499235381250	0
1466860864036876292	0
1466875205884813315	0
1467136327082975235	0
1467244850374496270	0
1467612095344697347	0
1467799541558788098	0
1467857033768620040	0
1467866460307525635	0
1467871929679896585	0
1467873457559986177	1
1467887116726243334	0
1468023965440479235	1
1468184773512290304	0
1468672171274813448	0
1468797820698337280	0
1469340136207007750	1
1469354280603697154	0
1469663908785008645	0
1470309433012072448	0
1470362933746143243	0
1470489732903809027	0
1470794112806924300	1
1471204345345572868	0
1471231127818063872	0
1471439667375620097	1
1471887215722524674	0
1471945756068225024	0
1472048478826078213	0
1472066249504944130	0
1472238698158870536	0
1472248213612732427	0
1472416413029646342	0
1472975272190390286	1
1473005742986874882	0
1473378029250437120	0
1473390412232597515	0
1473667032965079044	0
1473775690432630785	0
1473827051354275845	1
1473874452718907397	1
1474017228051910669	0
1474062915154190347	0
1474429325202104324	1
1474713018009362437	0
1474903781821267974	1
1475049045995528194	1
1475192689800974340	0
1475443964450902019	0
1475451132474441728	1
1475480452240744449	0
1475590317374152705	0
1475852761027817477	0
1475883497135001604	1
1475884752259321858	0
1475911942413983746	0
1476553928863096837	0
1476683953872334861	1
1477037184351879170	0
1477105708264919041	1
1477121364934881281	0
1477314582033096707	1
1477369140625223687	0
1477705562003488771	1
1477822236681809920	1
1478713433126100993	1
1478735626132508681	0
1478760064424898561	0
1478791659517267970	1
