# Supplementary material for: #ChronicPain: Automated Building of a Chronic Pain Cohort from Twitter Using Machine Learning
Source: Health Data Sci. Author manuscript; Available in PMC 2024 Feb 8. (PMC10852024; doi:10.34133/hds.0078)
Supplement: supplement 2 — Supplementary material S2. IDs and labels for the training, development validation, and test sets. [file NIHMS1926164-supplement-supplement_2.zip › test.csv]

tweet_id	label
1365303154393247749	0
1365375958614736900	0
1365475039806693376	0
1365580401914257415	0
1365670576174620673	0
1365704102928388102	0
1365841191015702528	1
1366126010849128449	0
1366373119624163336	0
1366493784113045504	0
1366689822111367171	0
1366786591402860549	0
1366994537390948354	1
1367126390315835394	0
1367128186799161346	0
1367151627908612102	0
1367188485963186180	0
1367245836304883713	0
1367260433455939584	0
1367529898928050177	0
1367575960124608517	0
1367710914535858176	1
1367839073377878016	0
1367894660136509440	0
1367920405227405313	0
1368240400100638728	1
1368241173790269440	0
1368265480549568515	1
1368275879877545986	0
1368613380974546945	0
1368839486440955904	0
1368841920106041351	0
1368943756234403841	0
1368995377748185089	0
1369226693731303424	1
1369381805552529415	0
1369626687185559552	1
1369666304500584450	0
1369733536618483713	0
1369793593192243200	0
1369853189026160640	0
1369937899697930241	0
1369939845511053314	1
1370025329587187712	0
1370366726299324425	0
1370405599876415492	0
1370436188599894016	0
1370811906957713408	0
1371172023645302786	0
1371246454338113539	1
1371583797926445061	0
1371629038129836033	0
1371819677492600833	0
1371876686887800835	0
1371945125874708480	0
1371991210999476224	0
1372004843473285120	0
1372077117165428738	0
1372124603699621891	0
1372179865970081795	0
1372321851599388684	0
1372495746184908800	0
1372624231603843082	0
1372868003243520001	0
1372870376842260480	1
1372943027250008070	0
1372978700078174220	0
1372986657343950851	0
1373263853191057413	0
1373293417371942915	0
1373366140450304009	0
1373635877507842051	0
1373718600058560515	1
1373781216114085891	0
1373935092687630343	0
1374088503085166604	0
1374118944622141440	0
1374363060274667522	0
1374450898068369415	0
1374472773381201923	0
1374760575188733954	0
1374780657533030400	0
1374780929034493956	0
1374878497294872576	0
1375024661734420482	0
1375047469696872448	0
1375073229191139337	0
1375100542024871937	0
1375245363867713536	0
1375345496311570435	1
1375538123577430016	0
1375603449778290688	0
1375795033023123456	0
1375825187560652801	0
1376594548047147010	1
1376662986123804673	0
1376795336895836162	1
1376868059378556930	0
1376912480576897024	0
1376927368049270788	0
1376957755488137217	0
1377008825916481537	0
1377276148506374144	0
1377299445050613766	1
1377553916557193216	0
1377687349119832068	1
1377709778164715520	1
1377730682789584896	0
1377734753307271172	0
1377770172484845570	0
1377945347750825985	1
1377969070113366016	0
1377977268568526853	0
1378055772119109632	0
1378093459597365248	0
1378407177027731459	0
1378622374711599104	0
1378666193930788865	0
1378810239449989131	0
1378887550832640002	1
1379002815796875264	1
1379005572494790657	0
1379007139511992321	1
1379020933277609985	1
1379028798251892740	0
1379064199020691458	1
1379088498230169603	1
1379218716697706501	0
1379486811265847300	0
1379494412665946122	0
1379524583343144964	0
1379688359057047554	0
1379748268549234688	0
1379748615678218244	0
1379761714481233922	0
1379771776884953092	0
1379776054265585665	0
1379799562903289858	1
1379808564995354627	0
1379808619814879234	1
1379858065894342658	0
1379876987607584768	1
1379925077177798656	0
1379925533002203136	0
1380116448702570499	0
1380136963668201479	0
1380164933183283201	0
1380208741631541249	0
1380304449155960837	0
1380424742717513729	0
1380551796062576640	0
1380589333820887042	0
1380617268875382786	0
1380792930374447105	0
1380798774210134020	0
1380866086724325376	0
1380941064765341706	0
1380996948430360583	1
1381246432594829316	0
1381277095528165377	0
1381351416116215811	0
1381416527212261381	1
1381609053667913732	0
1381912548740489220	0
1382100955798323200	0
1382216110951563265	1
1382228794283528194	0
1382245723345973250	0
1382299305998897152	0
1382423601316528129	0
1382770810453118979	0
1382816446846283778	0
1382861305489584130	0
1383037437367128067	1
1383144189517516812	1
1383401034278576128	0
1383500131773812736	0
1383558894207737861	0
1383560002393165828	0
1383869642477768705	0
1383906316188491783	0
1384139955639787526	0
1384227889546072076	0
1384235612509642753	0
1384543014098440196	1
1384546409077166083	1
1384546703336955907	1
1384598514311655425	0
1384631209196756992	0
1384940748831870977	0
1385037930700308480	0
1385186799736303617	0
1385190164645961728	0
1385205043230658562	1
1385333599843536897	0
1385419546253832193	0
1385954616391704578	0
1385960229376909314	0
1385968171216166916	0
1386258850005794817	0
1386296698033643527	0
1386736428974067713	0
1386778159983566850	0
1386803048320692225	1
1386858929599270918	0
1387041926776430603	0
1387104636851589122	0
1387328930634416130	1
1387344154431209474	0
1387369138469941249	0
1387469969332523009	0
1387475094776258561	0
1387484925050318848	0
1387519897836605441	0
1387545194807980033	1
1387601523652263941	0
1388068806141095938	0
1388146762045661192	0
1388206566814408709	0
1388500300181303296	0
1388524096003223554	0
1388553325822582786	0
1388608665691688961	1
1388748504537780225	0
1389057531796869120	0
1389184915510636548	1
1389210645925703684	0
1389219462386049029	0
1389248553013420034	0
1389256823140671496	0
1389446805755076614	0
1389549040954748934	1
1389594135921889286	0
1389892258208624641	1
1389934367657635854	0
1390297871765803020	0
1390547093383745540	0
1390635846701830146	0
1390683393940234244	0
1390743586648506369	0
1390909976839958529	1
1391072777147502594	0
1391189545698435076	0
1391373434840563713	1
1391433574985908224	0
1391749140552589317	0
1391772579916967945	0
1391831116810702848	0
1391846374925291523	1
1391906397269413902	0
1392042050825162755	0
1392198785657311232	0
1392214515329028099	0
1392267778531471360	0
1392450746139004928	0
1392579481592860673	1
1392801664969621504	1
1392834594995585026	0
1392883627516702720	0
1392887399215214597	0
1392892650114723848	0
1392927405505908740	0
1392945762884071429	0
1393144316646903815	0
1393192786913021958	0
1393213473077661700	0
1393570163354738690	0
1393752607164862468	0
1393964569928818695	1
1394095329897758721	0
1394097638044225539	1
1394253865877344259	1
1394361803178659847	0
1394632863262384128	0
1394714903106236418	0
1394806265285652484	0
1394850156529455111	0
1395039090215632904	0
1395073490085154825	0
1395087609093894146	0
1395296925256138760	1
1395418778708627461	0
1395661614066671616	0
1395741925429317635	0
1395752853344489483	0
1395758547053469701	0
1395808747310694400	1
1395883741063651331	1
1396132192879788033	0
1396169487850917889	0
1396171752972107789	0
1396214764464971776	0
1396878150374658048	0
1396965734543155200	0
1397013238219374593	0
1397015546441486345	0
1397168331464089600	0
1397273816443858952	0
1397293291960406023	0
1397429669306114054	0
1397536457531793411	0
1397711495845142528	0
1397753718481772544	0
1397757646531293186	1
1397895375290310658	0
1398014779193802757	1
1398035572988461056	1
1398078391648202756	0
1398222992459640832	0
1398253506100961286	0
1398278955967320066	1
1398287173070344192	0
1398358796980744194	0
1398359606330540032	0
1398610283296395273	0
1398945556320428035	1
1398991887093145610	1
1399093413107191814	0
1399102010700578823	1
1399219842805293056	0
1399377597272895491	0
1399983255009517570	0
1400079753403637761	0
1400104301968646149	0
1400108689844051972	0
1400145521499688962	0
1400291232325246977	1
1400414490622107650	0
1400450151685099524	0
1400559457361436680	0
1400611174069248002	0
1400713297045950465	0
1400832464034189318	0
1400926652671180802	0
1400950500292501509	0
1400972625128665093	0
1401185308499230726	0
1401471953299517441	1
1401680769781841925	0
1401705477847846915	0
1401830898660790277	0
1401871932295897090	0
1402096912338198533	0
1402150909291941895	0
1402229053948526598	0
1402249056638750732	1
1402272215006130184	0
1402314715099979787	0
1402588862480855042	0
1402763689934065667	0
1403049700517978120	0
1403084290288754689	0
1403253181820411904	0
1403330601734791176	1
1403367010680152067	0
1403790479939014656	0
1403991283362893825	0
1404076146162081792	1
1404119954870444032	0
1404158240766758915	0
1404219180912627722	0
1404242191556485122	0
1404333012670636037	0
1404385711411847169	0
1404430998423617536	0
1404499191385231362	0
1404716057957388289	0
1404906496916439042	0
1404942760310820865	0
1405121475774980103	0
1405529432543010822	0
1405541279010746368	0
1405578184377225217	0
1405617132080148486	0
1405623794211885057	0
1405844122884206595	0
1405887922071539713	0
1405943839630581760	0
1405958741565095936	0
1406066935662526473	0
1406636684171751428	0
1406952803558383617	0
1407028039159009283	1
1407353438158135303	0
1407438493740158981	1
1407466552128069632	0
1407658401673449478	0
1407691157509853187	0
1407695672191692800	0
1408005728699359234	0
1408063359597965313	0
1408308826365911041	0
1408407061982023685	0
1408415567787171842	0
1408456488478203906	0
1408486896930525196	0
1408546242804600832	0
1408793433570004992	0
1408870497195073540	0
1409064713527480323	1
1409095603481722880	0
1409116084347809793	1
1409179722722865152	0
1444686204021182466	0
1444699518017081345	0
1444731521420644357	1
1444985661354754052	0
1445119884132851712	1
1445222584665182213	0
1445256194747207682	0
1445384015641513993	0
1445419211807989777	0
1445463912720203781	1
1445523171415707660	0
1445730523955937287	0
1445998320934010881	0
1446028273864040451	0
1446058439214518279	0
1446095187327995921	0
1446130239919116288	0
1446257884669620228	1
1446355013064925184	0
1446517308906688518	0
1447304918906425346	1
1447450302106451969	1
1448097659118628869	0
1448354573601546240	0
1448424681527144449	0
1448609046626504709	0
1448680002141048837	0
1448728563453251586	0
1448777682041331713	1
1448921350303895563	0
1449033633235361795	1
1449250036760580098	1
1449294310004772865	0
1449491143473909769	0
1449510487029334027	0
1449582443418185732	1
1449699472691322882	1
1449792331696287745	0
1450049919922868230	0
1450102241575198723	0
1450425034003124224	0
1450499482005741570	0
1450507828528025605	0
1450592013108252673	1
1450702878113476615	0
1450748633784094734	1
1450855621675388934	0
1450887844206190592	0
1451007063782400003	1
1451043084209377282	0
1451362887612571652	0
1451397920545284099	0
1451613461562097666	0
1451636925308211207	0
1451850979461189632	0
1451973749318864903	0
1452283044853858311	0
1452546735415386114	0
1452548150061899776	0
1452590799707942917	0
1452618240908201984	0
1452636062724108294	0
1452713718438146055	0
1452900341972971522	0
1452975698805727242	0
1453024714654322688	0
1453030616086323214	0
1453036199921143811	0
1453066434125389831	0
1453177352255594497	0
1453308097410306056	0
1453312357405442053	0
1453368414710505479	0
1453417130850934787	0
1453708880446246918	0
1453726465300721680	0
1453919535946403844	0
1454146512900997130	0
1454855849474547715	0
1455175491275665415	0
1455188323497123844	0
1455286063900110848	0
1455367531900846082	0
1455601506577788939	0
1455784338272948226	0
1455937118522445828	0
1456237379350667268	0
1456295199437697024	0
1456333433773375492	0
1456385536747192332	0
1456720493227225091	0
1456730827660959745	0
1456854611193737235	1
1457019587980140552	0
1457456588235710469	0
1457511213370388483	1
1457743482811002888	0
1457747326576087043	0
1457837891116175361	0
1457969969757663234	0
1458120812091826182	1
1458153228013645824	0
1458189553198641153	0
1458192191671635976	0
1458271988921905160	0
1458449822290255878	0
1458464213068886024	0
1458476813089447947	0
1458499698231283724	0
1458505266639474690	0
1458581280833081344	0
1458591227704606727	0
1458608715058270215	0
1458631239066259456	0
1458786085631234053	0
1458851382912557057	0
1459007136181202944	1
1459028948088758275	1
1459159042404732928	0
1459237184482025478	0
1459582110101131274	0
1459604495311253511	0
1459755476195807232	0
1459932691839733762	0
1460012188895166465	0
1460132028163129348	0
1460337301561786377	0
1460349774784184323	1
1460419687288823810	0
1460610588778930183	0
1460611439585075218	0
1460661945539784706	0
1460663727041261573	0
1460684314950180866	0
1460864302781370373	0
1460966526421508106	0
1460971245579628549	0
1461049005807386626	0
1461100305618190341	0
1461142984880181249	0
1461144631429812226	0
1461258021020000260	0
1461406107348320256	0
1461421910483427330	0
1461448785561800714	0
1461499469040701441	0
1461531566920777732	1
1461532908347269122	1
1461656066299736067	0
1461688220564049931	0
1461703328459640852	0
1461726101290598408	0
1461780070712979456	0
1462033782404440065	0
1462148883203731467	0
1462411731066630147	1
1462445611177811977	0
1462518120417923072	0
1462601786703892483	0
1462831693350555652	0
1463139269136957443	0
1463179440108843012	0
1463554215457001476	0
1463585860218195977	0
1463613158673768448	0
1463659436405362697	0
1463844145865584640	0
1463862539473850368	0
1463864214561312768	0
1463959780893016068	0
1464166800770453529	0
1464172249338900482	0
1464194473827594242	0
1464199004976300074	0
1464211097737650176	0
1464225012869701642	0
1465321413997379588	0
1465413243577548807	0
1465427022298112007	1
1465518466790797312	1
1465529874530111490	0
1465580115400794113	0
1466051945286803464	0
1466104937079787528	0
1466275504923754505	0
1466831697463361541	0
1467106799040229379	0
1467189470311161857	0
1467448932502495233	0
1467577022553722885	0
1467886947167358977	0
1467890546664431623	1
1467954533158375427	0
1468158344850391040	0
1468520870419304449	0
1468659287215984642	0
1468920894038945792	1
1468933818337968134	0
1468972781203177473	0
1469024908428652552	0
1469180208880123906	1
1469341517848399882	0
1469347268620922884	0
1469372120572571648	0
1469582422492733441	1
1469759135000498180	0
1470239860497653760	0
1470416216061849607	0
1470438585790783488	0
1470445360585736194	0
1470748500736548866	0
1470861713897672705	1
1470937391191973893	1
1471036519251169284	0
1471042344598319105	0
1471322892222799879	0
1471357289852391424	0
1471425668122566663	1
1471465267767267337	1
1471490529367973891	0
1471505162225156112	0
1471538415355281415	1
1471539833839386624	1
1471752833859043328	0
1471763508555657220	0
1472490538486145032	0
1472751693473460227	0
1472909657018613761	0
1472921687276630018	1
1473062402182758410	0
1473104490542903297	1
1473292644046495745	0
1473782267432640515	0
1474075690068811792	0
1474200009650458624	0
1474588790069080065	0
1474671689082580994	1
1474913608157089792	1
1475471038360264709	0
1475533853720821764	0
1475568123671683074	0
1475662594190970880	0
1475710998183092229	0
1475919616727826432	0
1475922007787282433	0
1476287064803008532	0
1476330694024462338	0
1476585699222642694	1
1476610462519382024	1
1476626988156821505	0
1476946318027329548	0
1477095239764660224	1
1477253050934849536	0
1477310097806094340	0
1477337454629859329	1
1477501531331362817	1
1477812709165047816	0
1478282589505044482	0
1478346541647675394	1
1478348930194841600	1
1478773892374093824	0
