# Supplementary material for: #ChronicPain: Automated Building of a Chronic Pain Cohort from Twitter Using Machine Learning
Source: Health Data Sci. Author manuscript; Available in PMC 2024 Feb 8. (PMC10852024; doi:10.34133/hds.0078)
Supplement: supplement 2 — Supplementary material S2. IDs and labels for the training, development validation, and test sets. [file NIHMS1926164-supplement-supplement_2.zip › train.csv]

tweet_id	label
1365296413291249666	1
1365303833392537600	1
1365308405783617544	0
1365345871592833024	0
1365353435005149187	0
1365354691920470019	0
1365361516992692229	0
1365403921565573124	0
1365405875167502337	1
1365477201387413508	0
1365497111077285895	0
1365497700838346752	0
1365513878784905219	1
1365648176997351424	0
1365655713998123011	0
1365684713160073217	0
1365751476929331202	0
1365756541320757252	0
1365784271881986052	0
1365805292508774402	1
1365970590570536960	0
1366063174923993090	0
1366103066030800899	1
1366148336185602048	0
1366156298472022018	0
1366164632147124226	0
1366199015168237569	0
1366220407154618368	0
1366245042520686595	0
1366267947354710022	0
1366339597509287936	1
1366347570717601793	1
1366381056992169985	0
1366395458592124934	1
1366410111728631814	0
1366495018710675460	0
1366532248460263425	0
1366533300538458115	0
1366553999701237765	0
1366577879232831491	0
1366653955577696257	0
1366757962463801345	0
1366772354815303686	0
1366779552756871169	1
1366810551620415493	0
1366811654076399620	0
1366833281195458560	0
1366834368178749440	0
1366852161213140993	0
1366856177682968583	0
1366871286417391622	1
1366889258552811525	0
1366923790710697987	0
1367075919937105922	0
1367136469769420807	1
1367158044631699456	0
1367158326736211971	0
1367171500478980107	0
1367173524943732739	0
1367182669855875073	0
1367237713720725507	0
1367239008753881090	0
1367239161892139008	0
1367243769662238722	0
1367331834678370305	0
1367399774555693057	0
1367429902417489921	0
1367495060581924882	0
1367508600541822979	0
1367550599202557955	0
1367554396087676929	0
1367648567310094343	0
1367716766076575748	0
1367755109300584454	0
1367784336787787779	0
1367815730230657028	0
1367837487452807168	0
1367837768005656584	0
1367862214615396354	1
1367869458816114694	0
1367911025543090176	0
1367913168887033861	1
1367916591413948426	0
1367928024927207428	0
1367943296924983296	0
1367974469260767234	0
1367981752208261127	0
1367994984394338307	0
1368115082740301829	0
1368207505122328576	0
1368229996351852549	0
1368234238806532102	1
1368237446270492673	0
1368611053337145344	1
1368622774441410560	0
1368638852072681476	1
1368650714482941956	1
1368652746019192837	0
1368674332088565761	1
1368709874025193475	1
1368723793049350147	0
1368735730034425857	0
1368792626888122370	0
1368817058109095937	0
1368846198233165826	1
1368864074134560768	0
1368923818534858753	1
1368932172309135360	0
1368955734159994880	1
1368973223732256768	0
1369000378205937665	0
1369014944247742473	0
1369026542060371968	1
1369046799353319432	1
1369095465917050881	0
1369097916720222209	0
1369187011249139714	0
1369264320522186754	1
1369265279541383171	0
1369291645800316929	0
1369304747044466693	0
1369312574060298240	0
1369317441281613831	0
1369332504788791297	0
1369377468310765573	0
1369396142274981888	0
1369400180253069314	0
1369460506017271812	0
1369571728691761155	0
1369599948875042816	0
1369632596842405890	0
1369639956805804035	0
1369649346392817671	0
1369657057931051015	0
1369660066262114307	0
1369713448607682561	0
1369714238348881921	0
1369717220633350151	0
1369755254431117317	0
1369755443707383809	0
1369761328949305344	0
1369778184690954240	0
1369832821070602242	0
1369847451327242244	0
1369860559370338305	1
1369887123306917892	0
1369934054007660552	0
1370036289832116233	0
1370040867864608774	0
1370072597744947200	1
1370104992447746050	0
1370115562324463619	0
1370185285556957185	0
1370202792380469252	0
1370221043055529986	1
1370230543401508865	0
1370298783595180033	0
1370304677229772800	0
1370320405999804421	1
1370321070906032129	0
1370420782409596933	0
1370437936592916485	0
1370465005808812034	0
1370465627002044417	0
1370484433585909765	0
1370606297956159488	0
1370619569660952578	0
1370774162378256391	0
1370792950674898952	1
1370853317962780675	0
1370887806793486344	0
1370919144929959936	0
1371042027060727808	0
1371169271762550787	0
1371177455113928706	0
1371224725247123462	0
1371394216862085120	0
1371402047602499584	0
1371438788451446784	0
1371446603832233985	0
1371460585976696833	0
1371470615945809926	1
1371492429174562821	0
1371516231564529667	0
1371521858894454788	0
1371529702071005192	0
1371810481611112448	0
1371822305870032910	0
1371837388855648269	0
1371844246219722754	0
1371845970821058568	0
1371875411056005121	0
1371892190687997957	1
1371896538629279747	1
1371913367456190464	0
1371925771250511876	0
1371956702556344321	0
1371992831364042754	0
1371997220917088257	0
1372118326986506241	0
1372141175155478529	0
1372146163487535105	0
1372146695828606980	0
1372180698262605826	0
1372221203579076609	0
1372241075985903623	0
1372257496170074115	1
1372269106339196928	0
1372284230219268102	0
1372302001032286210	0
1372336952221990914	0
1372418682538749953	1
1372508968677900289	0
1372544551144062981	0
1372561979588628484	1
1372563447523680267	0
1372565989255168010	0
1372573655071350790	0
1372631488991260678	0
1372709151030325250	0
1372721996606414856	0
1372754816657620995	1
1372765416745889793	0
1372794407401877514	0
1372869549041844227	0
1372923670251769858	0
1372930359281737732	0
1372960580789751820	0
1373001971750236161	0
1373017182221828106	0
1373112181915594752	0
1373228094086070272	1
1373263166986190848	1
1373274806720794627	0
1373288996885962753	0
1373293261427781644	0
1373310877160591360	0
1373317656900669449	0
1373338122289872898	0
1373417295414984704	0
1373427196426084359	0
1373505401807892480	0
1373603047742582786	0
1373636578954862597	1
1373669477573931012	0
1373671303081824256	0
1373698434721533957	0
1373726240658632706	0
1373756479606493185	0
1373800824296546309	0
1373805814113263617	0
1373809160412860416	0
1373838688665227269	0
1373850830823071751	1
1373895277610930177	0
1373897563905138695	0
1373901004320743426	0
1373902199940653057	0
1373961149213859841	0
1373985597614882816	0
1374029229600481284	1
1374032993099030534	0
1374034388690821124	0
1374053849284108288	0
1374061066888605710	0
1374070587824422913	0
1374070776689737734	0
1374072095160733696	0
1374073820848533506	0
1374088742768537601	0
1374113790640332801	1
1374117567271464960	1
1374118753399681025	0
1374143857563217922	0
1374153416931299331	0
1374305457590898690	0
1374311223383224326	1
1374348752476049413	0
1374363209835151362	0
1374378167884910600	0
1374419988975521792	0
1374451987110977539	0
1374463667308163073	1
1374467395780182018	0
1374500444693614593	0
1374504381215772688	1
1374533935938478082	0
1374621251390599168	0
1374650963995340802	0
1374671120939560961	0
1374695245124882437	0
1374709434967023618	1
1374768175951273987	0
1374783321666940929	0
1374790728728055809	0
1374798180806713349	0
1374816795710926851	0
1374864902251286528	0
1374875107609432064	0
1374911886345506816	0
1375020090362638337	0
1375114161500356608	1
1375116996791181312	0
1375135608251764738	0
1375160233648136192	0
1375191067440521216	0
1375257452137054216	0
1375258712441491458	0
1375319576406192132	0
1375346882109710337	0
1375426255496036363	0
1375451954718109700	0
1375458770365521926	0
1375478242245632000	0
1375491832067465216	0
1375813620337143816	0
1375847592467255297	0
1375870253411012618	0
1375976343586889730	0
1376020089032544258	0
1376172316216987651	0
1376208717612474370	0
1376234949284659201	0
1376330774149013507	0
1376406279372087298	0
1376497615450296320	0
1376504505701961728	0
1376536370060083208	0
1376564850084573188	0
1376584693299175426	0
1376588460321087491	0
1376610118444408836	0
1376640953503522818	0
1376677804251680773	0
1376811158062067713	0
1376867311173447680	1
1376920156732076034	0
1376921755726536714	0
1376932543002386433	0
1376934340790157318	0
1376954122822414343	0
1376960038477078531	0
1376987879243722756	0
1377002889353306114	0
1377055551746678784	0
1377063467077799943	0
1377169011452993536	0
1377179133881421830	1
1377236855578574851	0
1377255647251681281	0
1377267961363304449	1
1377279303407202305	1
1377326595841605637	0
1377338782244950019	0
1377349376108941312	0
1377350290928701441	0
1377537961978425346	0
1377565935914119168	0
1377570339706834944	0
1377635872028438530	0
1377682522776162308	0
1377685267809730572	1
1377697550162100225	0
1377700861330268161	0
1377711754197733381	0
1377711877346758660	0
1377712688189571078	0
1377719685974753285	1
1377757480642576385	0
1377863531043950593	0
1377888040564101121	1
1377931126145224704	1
1377964280222511107	0
1377976614848491523	0
1378018856992698370	0
1378022617903476737	0
1378043992135278592	0
1378048836258643968	0
1378124561061830657	0
1378164667072282628	0
1378180846402867206	0
1378301984906829829	1
1378354869237657601	0
1378361656393265158	0
1378419411015634950	0
1378547574588719106	1
1378573829874847746	0
1378647847751532544	0
1378716942933098496	0
1378743413063835650	1
1378753098651426822	1
1378756762824757250	0
1378763725121978377	0
1378810311826882562	0
1378861944564711424	0
1378863292341493763	1
1378942940584677379	0
1379000268931616768	1
1379002916430884865	1
1379004304321867782	0
1379004982846971907	1
1379005129152663552	1
1379006596030869506	0
1379008485774483457	1
1379009020523069440	1
1379023494713851908	0
1379023699916025860	0
1379026810441248772	0
1379027605614116865	0
1379034582255771652	0
1379040697819467778	1
1379041744457711619	0
1379056212751302659	1
1379057711267074048	0
1379059656669102084	0
1379062514353340418	1
1379113605661134848	0
1379131780486340609	0
1379134899416862721	0
1379147025514700806	0
1379161587068633092	0
1379163038222323714	1
1379175847538520064	0
1379217551603998720	0
1379341722275213313	0
1379411323130413057	0
1379436283110379520	0
1379448914886201350	0
1379457619924897792	0
1379463987633487875	0
1379467838428176388	0
1379473153764823048	0
1379494469872062472	0
1379496413160210434	0
1379509307931262987	0
1379514390970564617	1
1379664542679044100	0
1379672090576519170	1
1379699223252336640	0
1379702916299288576	0
1379712213179596804	0
1379713028594225154	0
1379716843842252801	0
1379721315448459266	0
1379727094943481858	0
1379729366922432514	1
1379736131315642368	0
1379736596853972992	0
1379737924816764929	0
1379738805679370240	0
1379740363510927362	0
1379747955679367169	0
1379750242732609542	0
1379750528079527938	0
1379752861303717888	0
1379757060288577541	0
1379759780202475522	0
1379770832013123589	1
1379773565445234689	0
1379779394139529218	0
1379780472386031634	0
1379782014119862275	0
1379782022135226369	0
1379788385888374786	1
1379792042138734597	0
1379821379944595457	1
1379824770208956420	0
1379831450913144838	0
1379835302248906763	0
1379840840525316096	0
1379845660879511556	0
1379846063306182659	0
1379847155083526148	0
1379849658353250304	0
1379856944614273026	0
1379858857577508864	0
1379859517240971274	0
1379871612166680576	0
1379875405600018438	0
1379882194299150346	0
1379890804274126852	0
1379891519465824256	1
1379892364454596608	0
1379902147593113600	0
1379911272846745604	0
1379926087409537027	0
1379961466300809218	0
1380068645951451137	0
1380076619285594112	0
1380104447343353858	0
1380105534125318147	0
1380108194018648065	0
1380113269730521089	0
1380121108620455937	0
1380124566501081091	0
1380133164899786754	0
1380142586279641090	0
1380149226663989248	1
1380158613671583750	1
1380165994560303104	0
1380175962159992839	0
1380189697285230607	0
1380194726477848576	0
1380203953988763654	0
1380212342038876160	0
1380212936229015552	0
1380229035654012929	0
1380231607060103169	0
1380249734342795265	0
1380263508571398144	0
1380264463123705856	0
1380274959013064712	0
1380276177110192130	0
1380307598017228805	0
1380351447594844163	0
1380407480665182208	0
1380438547258347521	0
1380445158475464704	1
1380466561799094272	0
1380471615708930048	0
1380491824813514752	0
1380508303810236419	0
1380554922693918722	0
1380591600317960194	0
1380660293836152833	0
1380665657356865536	0
1380679421695303680	0
1380713738727198720	0
1380738062800539660	0
1380863513095196676	1
1380898406210605061	0
1380905308604747786	0
1380991964313755653	0
1381020159851122690	1
1381058177395945473	0
1381100449797914630	1
1381159216799490050	1
1381248203954208770	0
1381250949235277827	1
1381279613477912578	1
1381301979503296520	0
1381307305032089603	0
1381313682878181387	0
1381384209055375361	0
1381393453637058565	0
1381524258132799494	0
1381531118466437120	0
1381592944692637697	0
1381602010521346054	0
1381632211795988484	0
1381638551616507904	0
1381643366518173699	0
1381653372206514180	0
1381663152350265344	0
1381667190127099910	0
1381668196898500612	0
1381683865526407174	0
1381690793694482432	0
1381700457953951744	1
1381702150351376389	1
1381714145448501254	0
1381743167674933250	0
1381901476428124163	0
1381957592046518274	0
1381999110815899650	0
1382015973973184524	0
1382023352517328898	0
1382045968359686155	0
1382046271867879431	0
1382266665652604930	0
1382337848246894598	0
1382350196357488642	0
1382420655207948289	0
1382449080471814144	0
1382473538339233793	0
1382483883950768129	0
1382619887714119680	0
1382635239055429641	0
1382659138673545217	1
1382672677584900106	0
1382673448854380552	0
1382723542144450560	0
1382745155027968002	1
1382770761782411269	0
1382793791501955073	0
1382936875468476421	0
1382966581999894528	1
1382982106020683781	0
1383022616324280320	0
1383076646622740483	0
1383100229193388035	0
1383103186744057858	1
1383135386449379335	0
1383163790682959875	0
1383207002738982915	0
1383465303074512899	0
1383518922444468231	1
1383760231423889415	0
1383819474566926339	0
1383888178692587534	0
1384029189825654786	0
1384033545639710727	1
1384061802510647296	1
1384084362438746122	0
1384085861071917069	1
1384099879845130249	0
1384144754569535488	0
1384184748877127688	0
1384229684028706825	0
1384246948459204609	0
1384253400372547586	1
1384295905898098695	0
1384483990653050880	0
1384489010920312834	1
1384499803158024197	0
1384522834471530497	0
1384537796849831938	0
1384547159396212738	0
1384564520518094850	0
1384579305225793536	0
1384618010606927874	0
1384639102788771841	0
1384652653506953217	0
1384689406812954625	0
1384702410686337026	0
1384746607317372932	1
1384791195495305217	1
1384795221800615938	0
1384830261003792384	0
1384857097691619329	0
1384860088570159105	0
1384873556518096897	0
1384901248743264259	0
1384906055298256898	0
1384937632510189570	0
1384945075889770500	0
1384971059137589261	0
1384987862202867712	1
1384999642270773248	0
1385074003140743169	0
1385080944499990533	0
1385187001788403713	0
1385190967490252808	0
1385193670052286465	0
1385225891962400769	0
1385229238064779266	0
1385251458531033090	1
1385337656763158531	0
1385341389454680064	0
1385363543843815425	0
1385412124797714432	0
1385501348993683458	0
1385514517648625664	0
1385607155169079300	0
1385609862663524352	0
1385624792259350529	0
1385654710426759173	0
1385814055189876739	0
1385980988061364225	0
1385992686117834753	0
1386027539085340672	0
1386029704965099521	0
1386037582325108736	0
1386049698520133641	0
1386161909448077314	1
1386337145946791937	1
1386353084452966402	0
1386353456823377925	0
1386355638477991936	0
1386536266632769540	1
1386605981509898242	0
1386663532490641410	0
1386664288610177025	0
1386667879857332226	0
1386686502860591106	0
1386687582650740737	0
1386705167182090252	0
1386707910554800130	0
1386711966249480195	0
1386755633081376771	0
1386767180369367041	0
1386777858346000385	0
1386787355898564609	0
1386984612606488576	0
1387003473162612737	0
1387021472326107138	0
1387036392086253568	0
1387039001404575751	0
1387076052472717319	0
1387086895318913024	0
1387119847167991811	0
1387269187546976256	1
1387326841233477634	0
1387345241976487939	0
1387370513786363904	1
1387373508448165888	1
1387424868799504385	0
1387450541761081344	0
1387452686988193800	0
1387466794340917254	0
1387485458905526274	0
1387487665390559237	1
1387499452190105601	1
1387502640049926154	0
1387503941697605646	0
1387518543672053763	0
1387522308273811464	0
1387523519446147073	0
1387612359456436224	1
1387627787813474312	0
1387648054690451458	0
1387675526387617792	0
1387746248459948033	0
1387760734684254214	0
1387816963238502401	0
1387819725317709829	0
1387836681601028102	1
1388026964145950724	0
1388061189427564549	0
1388155848816398340	0
1388191806219866112	0
1388336387578114049	0
1388392055554990087	0
1388408605934825472	0
1388471022987497475	0
1388484826194399233	1
1388485292273946624	0
1388503498988339204	1
1388531157445251078	0
1388580255523344389	0
1388580996908560385	1
1388649592800092164	0
1388733964307763204	1
1388944537544904704	0
1388945160717938691	0
1388952184956538889	0
1388956260045713408	0
1389210322112860162	0
1389218745822949377	0
1389220521636634629	0
1389230204086800390	0
1389240922685296645	0
1389244673114451975	1
1389267976084414472	0
1389270789988528129	0
1389308973032083458	0
1389319666250682372	0
1389376738145226755	0
1389395257737940993	0
1389443232484917249	0
1389481218085990404	0
1389499539674083332	0
1389516673271615488	1
1389517066059882496	1
1389518286891663366	0
1389518542521970690	0
1389546626201669634	0
1389557937375522819	0
1389587820008849412	0
1389598810289147906	0
1389612613483565058	0
1389656083736760324	0
1389691437113962498	0
1389766185538015235	0
1389790952307544065	0
1389814825413496836	0
1389831362224533506	0
1389884077352931334	1
1389897180664709121	0
1389915527947202567	0
1389936705722097667	0
1389974802551787527	0
1389980470235090954	0
1389987273215815681	0
1390072352461950977	0
1390160485803118592	0
1390171498464296961	0
1390215003744129024	0
1390217702770462727	0
1390249263557320704	0
1390252499639050243	0
1390253771704373248	0
1390258245747499012	0
1390269575749570562	0
1390280943303372800	0
1390286119556632577	0
1390293925831786499	0
1390328393510572040	0
1390336554527117315	0
1390398184640311297	0
1390430170675220483	0
1390555289661829124	0
1390593256392646659	0
1390689857677180938	0
1390694012844007428	0
1390759604997459969	0
1390760353936650244	0
1390809642847019010	0
1390884920550203392	0
1391013024446787585	1
1391036533373693952	0
1391065679437180933	1
1391072454903271425	0
1391074959397511169	0
1391151296112070657	1
1391436569266036737	0
1391477281969823747	1
1391499727217246208	0
1391502255204048897	0
1391645032957063171	0
1391725207790968832	0
1391729555010895873	0
1391807805045235719	0
1391894198467670018	0
1391894232777072643	1
1391913452483063814	0
1392028478376189953	0
1392035833750958081	0
1392072271947239425	0
1392091652877996037	0
1392093278963703809	0
1392094649209270278	0
1392095656920166403	0
1392141778535522307	1
1392231616769056773	0
1392238058708287492	0
1392262765922951172	0
1392288178875232257	0
1392382833956687873	0
1392387243487252486	0
1392413791929835524	0
1392430063463899138	1
1392454527786393601	0
1392469826115936256	0
1392486098518032391	0
1392489751685439488	0
1392490158025478146	0
1392524845154451459	1
1392537801317621765	0
1392552739503165441	0
1392572685566234627	0
1392613601547071488	0
1392640827470536704	1
1392641109042634753	1
1392645036186157060	0
1392804178620297217	0
1392810645893128192	1
1392851888098484226	0
1392854397697216512	0
1392857628745687043	0
1392902812254810118	0
1392910262890647553	0
1392941668639330304	0
1392942786324881416	0
1392970427257995266	0
1393008193501110272	0
1393172919426195456	0
1393195295773761536	0
1393204742659219457	0
1393235217494777861	0
1393238613928861703	0
1393281574406434816	0
1393371054706499589	0
1393484357470494723	0
1393536827953385473	0
1393542434492141568	0
1393564696859582464	0
1393569376989818883	0
1393581115844268034	1
1393614310249750540	0
1393614755546402820	0
1393620116647120905	0
1393634504070385666	0
1393642429874573316	0
1393653149127397376	1
1393655085972918273	0
1393685692992131078	0
1393952550374690821	0
1393967200927682560	0
1393981074733162499	0
1394048089938350083	0
1394136220792508419	0
1394212127536259072	0
1394226037089837056	0
1394246616652128259	0
1394271961132376069	0
1394450169673003008	0
1394475836091338758	0
1394497147454828545	0
1394510594724835329	0
1394540185157660678	0
1394629140951748610	0
1394644875828776961	0
1394654313054621697	0
1394658502761664514	0
1394661580311236608	0
1394682987392888833	0
1394684473791369216	0
1394721723401003008	0
1394721799791943684	0
1394789122552877059	0
1394801785261502471	0
1394941606994849792	1
1395000330778198017	0
1395009946673205249	0
1395032078442508289	0
1395036826264551425	0
1395058141163884546	0
1395109516069441536	0
1395221141577478144	1
1395314885286760449	0
1395331956993257473	1
1395351348544106503	0
1395351870407778307	0
1395379154099609600	0
1395380602401181698	0
1395426625504808964	0
1395441969225216001	0
1395448838194929674	0
1395461908552110080	0
1395469134117416961	0
1395469646854250500	0
1395544873340530688	0
1395626382605000704	0
1395665648957730820	0
1395729337580675077	0
1395731073703743501	0
1395735126340816897	0
1395736771019870208	0
1395741679836086277	0
1395756855176179713	0
1395801725936750594	0
1395801895650922502	0
1395802747543429126	0
1395811095907012614	0
1395813147894849537	0
1395832010107756545	0
1395860054390235138	0
1395883604002082818	0
1396055241523671041	0
1396064782017564686	0
1396088719350935559	0
1396103815364059139	0
1396108480336080896	0
1396146338706993160	0
1396160220959739904	0
1396233003295133696	0
1396242192704835584	0
1396242720381980672	0
1396387817798782977	0
1396451714190938112	0
1396466162590945282	0
1396559830588985347	0
1396564105314676740	0
1396619575836483589	1
1396670524189667330	0
1396698786790060032	0
1396830487012913153	0
1396832369110306818	0
1396843958643331076	0
1396867158878085124	0
1396870660186587137	0
1396878733756272650	0
1396919174425886729	0
1396930849640222723	0
1396986885663301637	0
1397075770531401731	0
1397125551257759745	0
1397130320277766153	0
1397168071383699458	0
1397168081609412609	0
1397201286718689286	0
1397244380109541381	0
1397324467546857472	0
1397351859971624963	1
1397368125528498176	0
1397373161860173825	0
1397508859795845120	0
1397553487412613120	0
1397554832169390081	0
1397560945950535685	1
1397564564510855173	0
1397583733813825537	0
1397603960786202624	0
1397652266316931075	0
1397656133289062410	1
1397675527557636098	0
1397680203317534720	0
1397693195451088897	1
1397712830665617408	1
1397734533508653056	0
1397760591436075011	0
1397850133191184385	0
1397885480402886660	0
1397918959567970309	0
1397919551329734659	0
1397946065635188736	0
1397953528962981893	0
1397956268384567299	0
1397968898469806090	0
1397991097486426115	0
1397999990480543746	0
1398080383946657792	0
1398204158306574338	0
1398237867621720064	0
1398255058836393984	0
1398270834222022657	0
1398272864357388292	0
1398287177860239360	0
1398327781948329985	0
1398330815172558849	0
1398339759169212420	0
1398362866340679683	0
1398408742706814976	0
1398558209581801474	1
1398563763054432259	1
1398615123988828164	1
1398633123718467592	0
1398718299031183371	0
1398738814860922882	0
1398759102101262344	0
1398828113711276033	1
1398834429364166658	0
1398930875102924802	0
1399025447522820100	0
1399077619535056897	0
1399163739698511875	0
1399168760142045184	0
1399171690496610304	1
1399246361996976131	0
1399289669590949889	0
1399327887208165378	0
1399364476298698752	0
1399392784637911042	0
1399416634607996934	0
1399478287496253444	1
1399478364394643457	0
1399504640413032450	0
1399507879409983491	1
1399571614275080195	0
1399723175525617666	0
1399727436426747904	0
1399741879147712513	0
1399750305634521089	0
1399772798424424452	0
1399795388232634369	0
1399831675215953921	0
1399833206204010499	0
1399842080625676294	0
1400047579971440645	0
1400083944456998919	0
1400090447725355009	0
1400105010990616578	0
1400138945942409222	1
1400142416456396806	0
1400166005373079555	0
1400166054538661898	0
1400168284541104128	0
1400186210170048515	0
1400237051300167680	0
1400312168235507713	0
1400355101039017985	0
1400432328464293889	0
1400433046055235595	0
1400449229118599173	0
1400463369258213376	0
1400467368963420165	0
1400467846103064581	0
1400481151811309573	0
1400512943662452749	0
1400533210254221328	1
1400534668588560384	0
1400536406800351235	0
1400543050481422339	0
1400544092879134720	0
1400552871695994881	0
1400671392627007492	0
1400780941589614593	0
1400784755008937992	0
1400786165779865614	0
1400807050343424004	0
1400819407421595653	0
1400833573586837505	1
1400866841094987778	1
1400969366133424131	0
1400979172621643779	0
1401136718883868675	0
1401140453492215812	0
1401147029359845376	0
1401169937029373958	0
1401201881108602888	0
1401224225990533126	0
1401488916222517256	0
1401601270889201665	1
1401630106171346946	0
1401694199309873155	0
1401792532179206153	1
1401879174298705925	0
1401904261949239297	0
1401945437804838918	0
1401962166778044421	0
1401965435717890062	0
1401978555228037131	0
1402030356539314178	0
1402060439039754240	0
1402103179018375168	0
1402176218351476738	0
1402193743642611713	0
1402260243845992457	1
1402314204745453571	0
1402326827763474433	0
1402339985018208267	0
1402354772137713670	0
1402395557600104451	1
1402412914833866755	0
1402530589912223749	0
1402672334738231300	0
1402702371029987333	0
1402734026616541188	0
1402739874839494658	0
1402913975101181952	0
1402938634454585346	0
1402943747139293185	0
1402954649754345478	0
1403013599874928644	0
1403014858849853445	0
1403030100157755394	1
1403068249152143366	0
1403068276834406400	0
1403116211202842624	0
1403119298093142016	0
1403152126310641664	0
1403199185885798401	0
1403225018918596609	0
1403332460520390658	0
1403341244374323200	0
1403411899522371592	0
1403442144891838466	0
1403459592890339337	0
1403480141645426691	0
1403487215448215557	0
1403647915340541954	0
1403682755570024449	0
1403683726442352641	0
1403683774009905160	0
1403701759462330374	0
1403710164465860612	0
1403714295217770500	0
1403738877127499783	0
1403808803108306955	0
1403963594753011720	0
1403985642397241345	1
1403991593678475272	1
1404034934340296707	0
1404228333739692033	1
1404304291649581058	1
1404323342438395905	0
1404347937489031172	0
1404356839895191556	0
1404438558962823171	1
1404447953427873795	0
1404462633953075203	0
1404477539020640256	0
1404491325655953410	0
1404521588234588161	0
1404785771056271366	1
1404787210503835654	0
1404791818320072714	0
1404792057936367622	0
1404828149494554628	0
1404839899090595849	0
1404846188965380100	0
1404865287976112128	0
1404866528919621639	1
1404868148436733952	0
1404887690806501383	0
1404953668802203657	0
1405100438442160129	0
1405157970275618820	0
1405178902092341251	0
1405221685893206025	0
1405369314992029700	0
1405440804903174148	0
1405560286216523784	0
1405561583095345159	0
1405588298765017091	0
1405703422494584835	0
1405709748054396934	1
1405798552580890625	0
1405819599346704386	0
1405835398203510786	0
1405899121505013772	0
1405906936684498946	0
1405907020004302851	1
1405971095635828741	0
1405977851988414467	0
1406014358002585602	0
1406016864497569793	0
1406101516658765825	0
1406209298380824577	0
1406272796733419522	0
1406273089764302850	0
1406284163192348673	0
1406326369718525952	0
1406377670372302850	0
1406646492513849350	0
1406761492851179527	0
1406777723415052288	1
1406856599155605516	0
1406967643253391360	0
1406977053438754819	1
1406980096242728965	1
1406990770712817669	1
1406999864639213570	0
1407012435509272580	0
1407058144841375744	0
1407064374259355657	0
1407088520498454535	0
1407126202440159232	0
1407156576088174594	0
1407158386769158144	0
1407171534171611140	0
1407331360604397588	0
1407378137034395649	0
1407413406206988288	0
1407504760694099971	1
1407677577850986496	0
1407681106225291266	0
1407696321331539968	1
1407705782435581956	1
1407716478208598017	0
1407720964507508736	0
1407756615537807361	0
1407775692872368132	0
1407786768053637128	1
1407827821003776002	0
1407827948795793417	1
1407831833933385738	0
1407938302842486784	0
1407964208013131777	0
1407966483939053568	0
1407990368415723522	0
1408062243099398147	0
1408062967803875338	0
1408106414539788289	0
1408109167076839429	0
1408346189133762562	0
1408361984530206721	0
1408367032316268546	0
1408424751845027850	0
1408427035958013957	1
1408435253262405637	0
1408471528048635913	0
1408477675459682312	0
1408478180457934849	0
1408500279985774596	0
1408516949470978049	0
1408520840153636874	0
1408728676674457602	0
1408757149652631553	0
1408774294126084096	0
1408824234676297730	1
1408854485628293126	0
1408895545175904264	0
1408920255892791301	0
1408968379713552387	0
1409004317588197377	0
1409028043260190721	1
1409052961603530752	0
1409106913313308674	0
1409126867605594112	0
1409141321529319428	0
1409154379765190662	0
1409164650898407425	0
1409174311764692996	1
1409181494053117953	0
1409187076629803009	0
1409194727849664512	0
1444748457630175234	0
1444765631262384128	0
1445016482228981766	0
1445046235757436930	0
1445053892073598980	0
1445060959203123205	0
1445076062053052422	1
1445097828049633282	1
1445115685806305291	0
1445150568272461849	1
1445207992677195780	0
1445244362447671296	1
1445312813505912838	0
1445323378886328325	0
1445350450610511872	0
1445352474789953549	0
1445388305999142912	0
1445403601946480648	1
1445418768738537488	0
1445418867086565377	0
1445437338125996036	0
1445460033232257030	0
1445478911186407431	0
1445495516662427666	0
1445496387219574784	0
1445553670758666251	0
1445603903869841416	0
1445665720021315589	0
1445717466655739905	0
1445750691436376064	0
1445774030510850054	0
1445785765456355328	0
1445828269530517514	0
1445913022745042965	0
1446023741335478274	1
1446147556522799108	0
1446163411348463618	0
1446171767203053573	0
1446173960861896711	0
1446217036837892105	0
1446303090655862785	0
1446310141125554181	1
1446369938747371646	0
1446383539021234179	0
1446498140715163650	1
1446517444525297668	0
1446573247089291264	0
1446670904746917889	0
1446819439199068160	0
1446867118516023297	0
1446873847479799814	0
1446875075450392581	1
1446885382751236098	0
1447016740731473920	1
1447107077462269952	0
1447152602320343042	0
1447244100189650949	0
1447275877197393929	0
1447287265722515466	1
1447302176892665860	0
1447487135511191558	0
1447502236125380614	0
1447559052188426246	0
1447562528574394370	0
1447604081317588992	0
1447637351027544065	0
1447641400347136009	0
1447792911043776514	0
1447808193451773952	1
1447860284794806279	0
1447882325728059395	0
1447955349651300353	0
1447958388290334720	0
1447971194377015297	0
1448069180775878662	0
1448230405899968518	0
1448244748192567297	0
1448318940032212995	0
1448321298430668800	0
1448405288307077122	0
1448455592583077888	1
1448506169136349184	0
1448567897987731460	1
1448649801122209795	0
1448669315922812929	1
1448686438195761156	0
1448704824254603266	0
1448725542807773198	0
1448740153766330377	0
1448744377799544839	1
1448755401491574791	0
1448796713582465026	1
1448869730324860928	0
1448975506452398093	0
1448982079996366851	0
1449044100691398656	1
1449103101349269513	0
1449114351521120256	0
1449149450866372615	0
1449317148002770945	0
1449415050301788160	0
1449417875274358788	0
1449437487923879936	0
1449465483049291778	0
1449542071426109440	0
1449635722064015361	0
1449688927733002240	1
1449706822617735169	0
1449828268480155649	0
1449923082613837827	0
1450015342781255680	1
1450049950717448194	0
1450061064708759555	0
1450088164979249155	0
1450142658446479364	0
1450160231993028608	1
1450161636455723009	0
1450162443821322242	0
1450164931874091008	0
1450283591037034502	1
1450329625897410563	0
1450363628755034113	0
1450441836011659267	0
1450450489619910657	0
1450480215034109966	0
1450499355010637833	0
1450535024789499913	0
1450648005607055365	1
1450687764341657613	1
1450703407933763586	0
1450818815063953409	0
1450931341504176139	1
1451160990679068675	1
1451183118719733762	1
1451186514944147470	0
1451192763291033604	0
1451194122249719812	0
1451205474230149123	0
1451213984368058372	0
1451226150093529090	0
1451248159439704073	0
1451374797703852045	1
1451426849922420738	0
1451673247821488136	0
1451805640670818305	0
1451842605243899905	0
1451896315701497863	0
1451896551262015493	0
1451941667678920704	0
1451957522760355848	1
1451986879449112585	0
1451994029143609348	0
1452032147133456384	0
1452032967795167243	0
1452256298641285121	0
1452291177500364800	0
1452370062514565130	0
1452608361183289351	0
1452609646057897995	0
1452672052733882370	1
1452678606711246849	0
1452704044787675137	0
1452720168510140430	0
1452748432523898887	0
1452860436416811009	0
1452866338683293697	0
1452990845817430021	0
1453015831646978059	0
1453057050880135176	0
1453089324711518210	1
1453118909431877637	0
1453121559011512324	0
1453239443465330697	0
1453315565553074182	0
1453329663787405312	0
1453331181819289602	0
1453333704781205505	0
1453380744491962382	0
1453384995884527618	0
1453431873653202947	1
1453459017616011264	0
1453470586777309188	0
1453510900896329728	0
1453536892868247553	1
1453550161607659523	0
1453586935373500416	0
1453587232145739781	0
1453714350162604035	0
1453718054790107139	0
1453719059493703682	1
1453738088279121925	0
1453759270911102976	0
1453770518172078080	1
1453788774761209859	0
1453793709724770305	0
1453799648062316544	0
1453826793652248577	1
1453896880623083529	0
1454013644375617540	0
1454041736251125765	0
1454072180069871627	1
1454104240859799555	0
1454124082002374662	0
1454214352899297282	1
1454297352391495680	1
1454345574577106946	0
1454381381048537090	1
1454427009803698177	1
1454470676778266627	0
1454508635682480133	0
1454521852152320002	0
1454531065624907776	0
1454602508110684165	0
1454792315613196288	0
1454816993220063245	0
1454839283278176258	1
1454999146004369411	0
1455024200444366850	0
1455112381915451398	0
1455166942285807618	0
1455191159437991945	0
1455194180016238594	0
1455226190667698185	0
1455233509971353603	0
1455249525602463759	0
1455266731581132806	0
1455270978745999366	1
1455330900384833537	0
1455363062316163078	1
1455401793186238474	0
1455418154889404417	0
1455452158929801216	0
1455549069091291137	0
1455557813745373185	0
1455562319027605511	0
1455576081575022594	1
1455578723076423684	0
1455606203543744514	1
1455610159133347849	0
1455618227292286981	0
1455621318355816454	0
1455661856627036161	0
1455683148461842437	0
1455728182305378306	0
1455740059253100544	0
1455822186514690048	1
1455829998254841858	0
1455849750247378944	1
1455875016134995973	0
1455881400423522304	0
1455894778621607944	0
1455897805432758280	0
1455898055274680324	0
1455911538250952707	1
1455912659430297600	0
1455916344680099848	0
1455942856305037318	0
1455973425214894082	0
1455999275524046852	0
1456003130072707075	0
1456091435694891012	1
1456178736395689993	0
1456254652362551308	1
1456255462819565577	0
1456259941870624782	0
1456277316053737472	1
1456293912029679622	0
1456318951290507269	0
1456321463917727753	0
1456341590771912706	0
1456343014926921732	0
1456461616157900806	0
1456494004304891908	0
1456546180872216594	0
1456556650412785668	0
1456658568472526852	0
1456691702648000516	0
1456692979196911627	0
1456718409434025990	0
1456752155654770696	0
1456776342247247873	0
1456778398106226689	0
1456790211300577282	0
1456813833859837955	0
1456819442269097995	0
1456896169204912130	0
1456899423372550147	0
1456919219291967497	0
1456947014822924293	0
1456980369899667463	0
1456998205095223313	0
1457026479502594056	0
1457340139403886596	0
1457353894561030148	0
1457415110255955976	0
1457439568005943301	0
1457503504386437122	0
1457559354823954436	0
1457603941416333312	0
1457647529634508801	0
1457759319357751297	0
1457770382530781192	0
1457839843367608321	0
1457988844121436160	0
1458010931053596673	0
1458011483472908290	0
1458083213960679448	0
1458094531392544771	0
1458101574593560586	0
1458143259272695810	1
1458156241247690758	1
1458167492854128642	1
1458172169997979649	0
1458207637145858049	0
1458271274736701447	0
1458336166961418241	0
1458363815838560259	0
1458373877071941633	0
1458395271914737668	0
1458419391796764672	0
1458419426269749248	0
1458435400238776329	0
1458441850948308993	0
1458464885524860936	0
1458464927774031873	0
1458491949720219652	0
1458540466723442688	0
1458553196171907083	0
1458569137106538511	1
1458585193535578119	1
1458588796619046912	0
1458589049376153602	0
1458639972844687365	0
1458736268473298946	0
1458769401340178435	0
1458798691976814604	0
1458801634855768073	0
1458840237795422219	0
1458851811092312073	0
1458870205661138946	0
1458872675401703434	0
1458885022388264961	0
1458922742636593152	1
1458937634030559238	0
1458944451133411333	0
1458970334275715075	0
1458989696336359427	0
1459111585184636931	1
1459170115434516486	0
1459171792203964423	0
1459172653990768650	0
1459196918815690752	0
1459243372326051840	0
1459257215882342406	1
1459260852041920512	0
1459275313574297602	0
1459301231738904581	0
1459330928967393283	0
1459333493733957632	0
1459376427871182855	0
1459403829397659649	0
1459453507426308097	1
1459519945788772362	0
1459564227811848196	0
1459565964090294273	0
1459584104366813193	1
1459590081229033472	0
1459591096103755777	1
1459714070156922884	0
1459723199952809988	0
1459878791816298498	0
1459929120565968899	0
1459929624490692608	0
1459936667247120385	0
1459944484251353098	1
1459944825185345536	0
1459981983052931074	0
1460028098821464065	0
1460072720868073473	0
1460216506772439050	0
1460246735645724678	0
1460249225850200068	0
1460283451442147332	0
1460329329645211656	1
1460337561973440514	0
1460363706026528769	0
1460480248953323520	0
1460488797850779648	0
1460491584764526600	0
1460499096762916864	0
1460525608597925891	0
1460540221020422144	0
1460548416879185922	1
1460608597893820424	0
1460610769943515137	0
1460631244186730509	0
1460635296798806024	1
1460639106418061313	0
1460676883973038082	0
1460691742026612739	1
1460725614999007233	0
1460778773536817155	0
1460898117851627521	0
1460910645726040065	1
1460948333351079943	0
1460956155526717442	0
1460969723596845058	0
1460972767004835844	0
1460983061420650496	1
1460984576340283393	0
1460984829147762695	0
1460990661956673537	0
1461000312836218892	0
1461011660672491529	0
1461043116933369861	0
1461094370455687173	0
1461141894105378824	0
1461152201380970501	0
1461209899459878917	0
1461325851186900994	0
1461337055502508032	0
1461416439089442816	0
1461438610843049987	0
1461525561289936901	0
1461650974792163333	0
1461653239720558594	0
1461695758550257665	0
1461712029723639812	0
1461730912073306115	1
1461730989697232897	0
1461793926315192340	0
1461801586422915084	0
1461813341219954688	1
1461827297313538056	0
1461982692233428993	0
1462013542668947460	1
1462065744062160907	0
1462079294004465666	0
1462126094711083008	0
1462179001288564747	0
1462271435200778243	0
1462346207808815107	1
1462352619477905411	0
1462443208043020289	0
1462544934960091144	0
1462554348047769611	0
1462564642597785608	1
1462724833859489794	0
1462726974342717442	0
1462764254189207552	0
1462765389188845569	0
1462767318296002560	0
1462775433762684929	0
1462786192802521088	0
1462838889798897666	0
1462873903118880770	0
1462883266273296387	0
1462935002031738882	1
1462937497286103049	0
1463028297789542401	0
1463062306120769536	0
1463135616720412676	0
1463163530513981445	0
1463175833292521481	0
1463187514349477891	0
1463212060695740417	0
1463220809476894720	0
1463228401406418952	0
1463281411339788289	0
1463295272776355846	0
1463320281146138624	0
1463523709503909888	0
1463541468862296067	0
1463585051036114948	0
1463822312302645252	0
1463851721134903301	0
1463855126565769219	0
1463921831711289346	0
1464008400585596936	0
1464050275992408064	0
1464084941776596992	0
1464171088963846144	0
1464171159197564928	0
1464180410473189380	0
1464196785446940672	0
1464198231211098115	0
1464235250393960448	0
1464241159962869769	1
1464242905984368641	0
1464250818857742340	1
1464252900134293506	0
1464255017712500751	0
1464277783329132545	0
1464307643149799431	0
1464387046517137410	0
1464426702386470912	1
1464481083768987652	0
1464585553194766341	0
1464586796038246403	1
1464590754555346944	0
1464609200575848452	1
1464616262802231304	0
1464645854728445961	0
1464654315331723266	1
1464681787121184779	0
1464732022107164676	0
1464735490612023311	1
1464760957415084036	1
1464766745453887497	1
1464784889136521217	0
1464942263306498053	0
1464975313981644809	1
1464990662672195589	0
1465045029693628417	1
1465108267168714752	0
1465312162755354624	0
1465322907924582402	1
1465338527420461064	0
1465359785004609540	0
1465373882483818502	0
1465380511451340806	0
1465382836039557122	0
1465401823490101254	1
1465417811484938240	0
1465551919896829956	0
1465591637799809032	0
1465599021234462725	0
1465636767273566208	0
1465681992138244096	1
1465689586399600645	0
1465701662773760009	0
1465702921006305284	0
1465748987420499975	0
1465765588287074306	0
1466036624463212552	0
1466071034294153219	0
1466075381623046149	0
1466077828680585219	1
1466079204462710790	0
1466087204195815431	0
1466113277226717184	0
1466137525391708164	0
1466140064124219395	1
1466167886599368709	0
1466182432143466499	0
1466211675149901824	1
1466218061304901635	0
1466259924288249858	0
1466286008085979147	0
1466367084494008330	0
1466399257196441614	0
1466420607336210435	0
1466432446573027331	0
1466452099063959552	0
1466467312756826113	0
1466543742387568642	0
1466629322987483137	0
1466769281698254850	0
1466799481739952131	1
1466818300147605506	0
1467094895114522627	0
1467171257732907009	0
1467230115071287297	0
1467308202001842177	0
1467350550941470720	0
1467424256971710468	1
1467478827525935113	1
1467538397447262213	0
1467650150768197632	0
1467843844855193603	0
1467848842754285581	0
1467877803785863169	0
1467886013871702021	1
1467894984087064577	0
1467917504513204225	0
1467962237881319424	0
1467975552543899651	0
1467988639451791365	1
1467999442385133571	1
1468082889099251717	0
1468101729979969538	0
1468128345347051533	1
1468135737254199296	0
1468150834877939712	0
1468202971225890823	0
1468248343662907392	0
1468248995973713926	0
1468278377064943618	1
1468279621720449024	0
1468301799127928832	0
1468330361365094403	1
1468334198356418562	0
1468380513207341057	1
1468411161532157957	1
1468522992913117186	0
1468578607530393600	0
1468578954881769475	0
1468588695393640452	1
1468606051973046277	0
1468613027717132297	0
1468639620678270996	0
1468645452241375235	0
1468664194581020672	1
1468686475126521864	0
1468729360651730949	1
1468767440087752707	1
1468790478644592642	1
1468867790610341895	0
1468962868125044755	0
1469002729423048712	1
1469031606870589448	0
1469034549158064133	0
1469041708532908034	1
1469042975120445442	0
1469076859950452740	0
1469248058718580739	0
1469305919578144768	0
1469308700393459718	0
1469320337129021444	0
1469364294525407232	0
1469388111633338373	0
1469388974909276163	1
1469396625126735880	0
1469407843442909198	0
1469520706190860297	0
1469522158292504580	1
1469721158983602179	1
1469758205538545674	1
1469992948448301061	1
1470036636205473793	1
1470067066745102341	0
1470073144761360389	0
1470121487256686593	0
1470184284799516672	0
1470196788699090945	0
1470206928232067083	0
1470211938265317378	0
1470363729439064069	0
1470370179792125952	0
1470408165707718664	0
1470423594563997696	0
1470441868471287810	0
1470468903528771587	0
1470498795460911108	0
1470528930821984262	0
1470629251481317379	0
1470638442413543428	0
1470672451377971200	0
1470693061923586050	1
1470747904646082569	0
1470755193994285066	0
1470755462387617799	0
1470779689895669768	0
1470779980019912710	1
1470808512875794436	1
1470845273958088705	0
1470848752562888710	0
1470868721623314432	0
1470878375476707332	0
1470944207065993224	0
1470997900205314049	0
1471133008090566662	0
1471176662117060612	1
1471185867159097351	0
1471198655461789698	1
1471205629087956997	1
1471242703178547211	0
1471246555994808326	0
1471267211599912963	0
1471350127289847815	0
1471363619136835588	0
1471371013745037312	0
1471472714821029891	0
1471495632103751687	0
1471498476273868810	0
1471503660701999114	0
1471510513196666881	0
1471521176761638921	1
1471526818276687881	0
1471561026567081984	0
1471578421071421444	0
1471578726068629508	0
1471586014904860677	0
1471608765988454404	0
1471612092830605314	0
1471615168996122626	0
1471633610226688011	0
1471652117505101826	0
1471767324340457475	0
1471780915957440519	0
1471829534693601285	0
1471854585312530434	0
1471918222882611209	0
1471935539200811014	0
1471949460611780623	1
1471958241420660740	1
1471997067123838977	0
1472011982131765252	0
1472020649313021958	0
1472144641168453633	0
1472233991336038411	0
1472257886898298883	0
1472303184760692744	0
1472381782716727299	1
1472388824550768642	0
1472522116973142020	0
1472548707686137865	0
1472635603875475458	0
1472680907979034638	0
1472702038408671235	1
1472733499320782850	0
1472876794982379527	0
1472903882330284038	0
1472931045129523200	0
1472943833004523522	0
1472972206519033860	0
1473183695066791938	0
1473217596933779457	1
1473225569403740165	0
1473240075995688967	0
1473246896059785218	0
[truncated: 111 more rows]
